# Supplementary material for: Incorporating Added Sugar Improves the Performance of the Health Star Rating Front-of-Pack Labelling System in Australia
Source: Nutrients. 2017 Jul 5;9(7):701. doi: 10.3390/nu9070701 (PMC5537816; doi:10.3390/nu9070701)
Supplement: Supplementary file 1 [file nutrients-09-00701-s001.zip]

Archive with 1 entries (1 files):
- nutrients-203332-supplementary.pdf
